# Supplementary material for: CircLRFN5 inhibits the progression of glioblastoma via PRRX2/GCH1 mediated ferroptosis
Source: J Exp Clin Cancer Res. 2022 Oct 20;41:307. doi: 10.1186/s13046-022-02518-8 (PMC9583503; doi:10.1186/s13046-022-02518-8)
Supplement: Supplementary file 10 — Additional file 10: Supplementary Table 4. The interaction between circLRFN5 and top 120 proteins. [file 13046_2022_2518_MOESM10_ESM.xlsx]

## Sheet: catRAPID-120以内
Supplementary table 4 The interaction between circLRFN5 and top 120 proteins
RANK	Protein ID	circRNA	Z-score	Discriminative Power (%)	Interaction Strength (%)	Motif Reference	Domain Presence
1	SFPQ_HUMAN	hsa_circ_003175_1_1386-1576	-0.32	33	51	yes	yes
2	SRS10_HUMAN	hsa_circ_003175_1_1424-1581	-0.48	20	74	yes	yes
3	SRS10_HUMAN	hsa_circ_003175_1_1442-1580	-0.49	20	79	yes	yes
4	SRS10_HUMAN	hsa_circ_003175_1_1447-1576	-0.51	20	78	yes	yes
5	SRS10_HUMAN	hsa_circ_003175_1_1458-1582	-0.55	17	65	yes	yes
6	SRS10_HUMAN	hsa_circ_003175_1_1414-1577	-0.57	17	48	yes	yes
7	ELAV2_HUMAN	hsa_circ_003175_1_1424-1581	-0.68	14	19	yes	yes
8	SRSF3_HUMAN	hsa_circ_003175_1_1414-1577	-0.64	14	31	yes	yes
9	ELAV2_HUMAN	hsa_circ_003175_1_1414-1577	-0.65	14	24	yes	yes
10	ELAV2_HUMAN	hsa_circ_003175_1_1442-1580	-0.8	14	11	yes	yes
11	SRSF3_HUMAN	hsa_circ_003175_1_1424-1581	-0.75	14	14	yes	yes
12	SFPQ_HUMAN	hsa_circ_003175_1_1469-1579	-0.66	14	39	yes	yes
13	SFPQ_HUMAN	hsa_circ_003175_1_1398-1576	-0.77	14	24	yes	yes
14	SRS10_HUMAN	hsa_circ_003175_1_1421-1581	-0.76	14	13	yes	yes
15	SRSF3_HUMAN	hsa_circ_003175_1_1442-1580	-0.87	10	7	yes	yes
16	ELAV2_HUMAN	hsa_circ_003175_1_1447-1576	-0.82	14	8	yes	yes
17	SRSF3_HUMAN	hsa_circ_003175_1_1401-1569	-0.76	14	4	yes	yes
18	SRSF3_HUMAN	hsa_circ_003175_1_1398-1576	-0.81	14	9	yes	yes
19	SRS10_HUMAN	hsa_circ_003175_1_1430-1572	-0.73	14	18	yes	yes
20	SRS10_HUMAN	hsa_circ_003175_1_1463-1568	-0.76	14	14	yes	yes
21	SRS10_HUMAN	hsa_circ_003175_1_1401-1569	-0.78	14	6	yes	yes
22	SRS10_HUMAN	hsa_circ_003175_1_1398-1576	-0.86	10	4	yes	yes
23	SRSF3_HUMAN	hsa_circ_003175_1_1421-1581	-0.87	10	6	yes	yes
24	SRS10_HUMAN	hsa_circ_003175_1_1469-1579	-0.84	14	5	yes	yes
25	SRSF3_HUMAN	hsa_circ_003175_1_1447-1576	-0.94	10	5	yes	yes
26	SFPQ_HUMAN	hsa_circ_003175_1_1463-1568	-0.83	14	27	yes	yes
27	ELAV2_HUMAN	hsa_circ_003175_1_1458-1582	-1	10	2	yes	yes
28	ELAV2_HUMAN	hsa_circ_003175_1_1401-1569	-0.86	10	9	yes	yes
29	SRSF3_HUMAN	hsa_circ_003175_1_1386-1576	-1.01	10	3	yes	yes
30	SFPQ_HUMAN	hsa_circ_003175_1_1401-1569	-0.86	10	56	yes	yes
31	ELAV2_HUMAN	hsa_circ_003175_1_1421-1581	-0.94	10	5	yes	yes
32	ELAV2_HUMAN	hsa_circ_003175_1_1398-1576	-0.94	10	2	yes	yes
33	KHDR3_HUMAN	hsa_circ_003175_1_1424-1581	-0.97	10	6	yes	yes
34	SRSF3_HUMAN	hsa_circ_003175_1_1458-1582	-1.13	10	1	yes	yes
35	SFPQ_HUMAN	hsa_circ_003175_1_1430-1572	-0.96	10	18	yes	yes
36	SFPQ_HUMAN	hsa_circ_003175_1_1421-1581	-1.01	10	10	yes	yes
37	SRS10_HUMAN	hsa_circ_003175_1_1386-1576	-1.14	10	0	yes	yes
38	KHDR3_HUMAN	hsa_circ_003175_1_1442-1580	-1.19	10	1	yes	yes
39	ELAV2_HUMAN	hsa_circ_003175_1_1430-1572	-0.99	10	1	yes	yes
40	ELAV2_HUMAN	hsa_circ_003175_1_1386-1576	-1.19	10	0	yes	yes
41	ELAV2_HUMAN	hsa_circ_003175_1_1469-1579	-1.17	10	0	yes	yes
42	SRSF3_HUMAN	hsa_circ_003175_1_1430-1572	-1.08	10	1	yes	yes
43	KHDR3_HUMAN	hsa_circ_003175_1_1447-1576	-1.24	10	0	yes	yes
44	ELAV2_HUMAN	hsa_circ_003175_1_1463-1568	-1.14	10	0	yes	yes
45	KHDR3_HUMAN	hsa_circ_003175_1_1414-1577	-1.05	10	4	yes	yes
46	SFPQ_HUMAN	hsa_circ_003175_1_1458-1582	-1.4	10	3	yes	yes
47	SFPQ_HUMAN	hsa_circ_003175_1_1442-1580	-1.41	10	2	yes	yes
48	SRSF3_HUMAN	hsa_circ_003175_1_1469-1579	-1.33	10	0	yes	yes
49	SFPQ_HUMAN	hsa_circ_003175_1_1447-1576	-1.37	10	3	yes	yes
50	SFPQ_HUMAN	hsa_circ_003175_1_1424-1581	-1.25	10	3	yes	yes
51	SFPQ_HUMAN	hsa_circ_003175_1_1414-1577	-1.12	10	5	yes	yes
52	KHDR3_HUMAN	hsa_circ_003175_1_1458-1582	-1.42	10	0	yes	yes
53	SRSF3_HUMAN	hsa_circ_003175_1_1463-1568	-1.33	10	0	yes	yes
54	KHDR3_HUMAN	hsa_circ_003175_1_1469-1579	-1.47	10	0	yes	yes
55	KHDR3_HUMAN	hsa_circ_003175_1_1463-1568	-1.42	10	0	yes	yes
56	KHDR3_HUMAN	hsa_circ_003175_1_1386-1576	-1.59	0	0	yes	yes
57	KHDR3_HUMAN	hsa_circ_003175_1_1401-1569	-1.27	10	1	yes	yes
58	KHDR3_HUMAN	hsa_circ_003175_1_1398-1576	-1.37	10	0	yes	yes
59	KHDR3_HUMAN	hsa_circ_003175_1_1421-1581	-1.39	10	0	yes	yes
60	KHDR3_HUMAN	hsa_circ_003175_1_1430-1572	-1.4	10	0	yes	yes
61	G3BP2_HUMAN	hsa_circ_003175_1_1421-1581	-0.2	42	94	yes	no
62	G3BP2_HUMAN	hsa_circ_003175_1_1401-1569	-0.2	42	94	yes	no
63	G3BP2_HUMAN	hsa_circ_003175_1_1398-1576	-0.23	40	92	yes	no
64	DDX43_HUMAN	hsa_circ_003175_1_1386-1576	-0.06	54	88	yes	no
65	FEZF2_HUMAN	hsa_circ_003175_1_1463-1568	0.05	66	100	yes	no
66	FEZF2_HUMAN	hsa_circ_003175_1_1458-1582	-0.04	56	99	yes	no
67	FEZF2_HUMAN	hsa_circ_003175_1_1430-1572	-0.08	54	99	yes	no
68	SCML4_HUMAN	hsa_circ_003175_1_1458-1582	-0.04	56	99	yes	no
69	SCML4_HUMAN	hsa_circ_003175_1_1447-1576	-0.06	54	100	yes	no
70	SCML4_HUMAN	hsa_circ_003175_1_1442-1580	-0.14	50	99	yes	no
71	SCML4_HUMAN	hsa_circ_003175_1_1414-1577	-0.17	45	98	yes	no
72	FXR2_HUMAN	hsa_circ_003175_1_1386-1576	-0.07	54	84	yes	no
73	NUCL_HUMAN	hsa_circ_003175_1_1469-1579	0.11	69	96	yes	no
74	G3BP2_HUMAN	hsa_circ_003175_1_1414-1577	-0.18	45	95	yes	no
75	FEZF2_HUMAN	hsa_circ_003175_1_1469-1579	0.08	67	100	yes	no
76	SCML4_HUMAN	hsa_circ_003175_1_1430-1572	-0.1	52	99	yes	no
77	SCML4_HUMAN	hsa_circ_003175_1_1424-1581	-0.23	40	98	yes	no
78	G3BP1_HUMAN	hsa_circ_003175_1_1430-1572	-0.09	52	99	yes	no
79	RT05_HUMAN	hsa_circ_003175_1_1458-1582	-0.06	54	99	yes	no
80	SCML4_HUMAN	hsa_circ_003175_1_1421-1581	-0.23	40	97	yes	no
81	KHDR1_HUMAN	hsa_circ_003175_1_1442-1580	-0.18	45	99	yes	no
82	G3BP2_HUMAN	hsa_circ_003175_1_1430-1572	-0.12	50	99	yes	no
83	THOC5_HUMAN	hsa_circ_003175_1_1386-1576	-0.12	50	76	yes	no
84	G3BP1_HUMAN	hsa_circ_003175_1_1458-1582	-0.11	52	99	yes	no
85	RT05_HUMAN	hsa_circ_003175_1_1447-1576	-0.11	52	100	yes	no
86	RT05_HUMAN	hsa_circ_003175_1_1442-1580	-0.19	45	99	yes	no
87	SRP72_HUMAN	hsa_circ_003175_1_1386-1576	-0.12	50	82	yes	no
88	FEZF2_HUMAN	hsa_circ_003175_1_1447-1576	-0.15	47	100	yes	no
89	KHDR1_HUMAN	hsa_circ_003175_1_1458-1582	-0.12	50	99	yes	no
90	KHDR1_HUMAN	hsa_circ_003175_1_1447-1576	-0.14	47	99	yes	no
91	RT05_HUMAN	hsa_circ_003175_1_1424-1581	-0.27	37	99	yes	no
92	DDX51_HUMAN	hsa_circ_003175_1_1386-1576	-0.16	47	81	yes	no
93	IF4H_HUMAN	hsa_circ_003175_1_1442-1580	-0.24	40	98	yes	no
94	G3BP1_HUMAN	hsa_circ_003175_1_1447-1576	-0.16	47	99	yes	no
95	G3BP1_HUMAN	hsa_circ_003175_1_1421-1581	-0.27	35	97	yes	no
96	PTCD3_HUMAN	hsa_circ_003175_1_1386-1576	-0.19	45	69	yes	no
97	FEZF2_HUMAN	hsa_circ_003175_1_1442-1580	-0.25	37	99	yes	no
98	SCML4_HUMAN	hsa_circ_003175_1_1401-1569	-0.29	35	91	yes	no
99	THOC4_HUMAN	hsa_circ_003175_1_1424-1581	-0.3	33	95	yes	no
100	IF4H_HUMAN	hsa_circ_003175_1_1424-1581	-0.3	33	93	yes	no
101	G3BP1_HUMAN	hsa_circ_003175_1_1469-1579	-0.02	59	100	yes	no
102	G3BP1_HUMAN	hsa_circ_003175_1_1442-1580	-0.24	40	99	yes	no
103	G3BP1_HUMAN	hsa_circ_003175_1_1414-1577	-0.26	37	97	yes	no
104	KHDR1_HUMAN	hsa_circ_003175_1_1424-1581	-0.3	33	98	yes	no
105	G3BP2_HUMAN	hsa_circ_003175_1_1447-1576	-0.19	42	97	yes	no
106	ALKB8_HUMAN	hsa_circ_003175_1_1386-1576	-0.2	42	78	yes	no
107	G3BP1_HUMAN	hsa_circ_003175_1_1463-1568	-0.08	54	99	yes	no
108	G3BP1_HUMAN	hsa_circ_003175_1_1401-1569	-0.3	33	96	yes	no
109	KHDR1_HUMAN	hsa_circ_003175_1_1421-1581	-0.31	33	98	yes	no
110	TFAM_HUMAN	hsa_circ_003175_1_1442-1580	-0.27	35	98	yes	no
111	RT05_HUMAN	hsa_circ_003175_1_1430-1572	-0.19	45	99	yes	no
112	G3BP2_HUMAN	hsa_circ_003175_1_1458-1582	-0.2	42	97	yes	no
113	G3BP2_HUMAN	hsa_circ_003175_1_1442-1580	-0.28	35	94	yes	no
114	G3BP2_HUMAN	hsa_circ_003175_1_1424-1581	-0.33	32	88	yes	no
115	PAPD1_HUMAN	hsa_circ_003175_1_1424-1581	-0.33	32	96	yes	no
116	EXOS5_HUMAN	hsa_circ_003175_1_1442-1580	-0.28	35	98	yes	no
117	DDX50_HUMAN	hsa_circ_003175_1_1386-1576	-0.23	40	67	yes	no
118	PRRX2_HUMAN	hsa_circ_003175_1_1424-1581	-0.33	32	94	yes	no
119	FEZF2_HUMAN	hsa_circ_003175_1_1424-1581	-0.32	33	97	yes	no
120	SCML4_HUMAN	hsa_circ_003175_1_1398-1576	-0.35	32	80	yes	no
