# Supplementary material for: CircLRFN5 inhibits the progression of glioblastoma via PRRX2/GCH1 mediated ferroptosis
Source: J Exp Clin Cancer Res. 2022 Oct 20;41:307. doi: 10.1186/s13046-022-02518-8 (PMC9583503; doi:10.1186/s13046-022-02518-8)
Supplement: Supplementary file 11 — Additional file 11: Supplementary Table 5. Correlation between PPRX2 and ferropotsis related genes in TCGA and CGGA datasets. [file 13046_2022_2518_MOESM11_ESM.xlsx]

## Sheet: TCGA
Supplementary table 5 Correlation between PPRX2 and ferropotsis related genes in TCGA and CGGA datasets
gene	correlation	pvalue
MAP1LC3C	0.506306	5.65998e-47
GCH1	0.485256	9.52333e-43
STEAP3	0.484086	1.60362e-42
DPP4	0.461244	2.84e-38
HSPB1	0.433021	1.89215e-33
SLC39A8	0.432935	1.95429e-33
SAT1	0.407093	2.11242e-29
TFRC	0.397079	6.2465e-28
GCLM	0.396227	8.288e-28
MAP1LC3A	0.391127	4.4292e-27
NOX4	0.374175	9.45569e-25
FTL	0.363748	2.19594e-23
POR	0.361913	3.77405e-23
SLC1A5	0.352081	6.47936e-22
GSS	0.342942	8.33356e-21
HMOX1	0.329224	3.29803e-19
ATG7	0.312507	2.28213e-17
COQ2	0.289194	5.44297e-15
PCBP1	0.263253	1.36122e-12
CP	0.253922	8.61202e-12
SLC40A1	0.226526	1.27709e-09
GPX4	0.212097	1.39312e-08
AIFM2	0.207318	2.96469e-08
ACSL1	0.180827	1.4189e-06
CYBB	0.175322	2.9658e-06
VDAC3	0.167594	8.0383e-06
LPCAT3	0.16235	1.54226e-05
FTH1	0.162334	1.5454e-05
ATG5	0.153139	4.61534e-05
ACSL5	0.129197	0.00060049
ACSL3	0.111214	0.00317195
TXNRD1	0.107108	0.0044974
TP53	0.0942671	0.0124633
BACH1	0.082588	0.0286673
SLC39A14	0.0678452	0.0724239
ALOX15	0.0584764	0.121643
CHMP5	0.0561306	0.137354
FTMT	0.0483032	0.201153
NOX1	0.024097	0.523857
SLC3A2	0.0215016	0.569532
CTH	-0.0117551	0.755869
PRNP	-0.0319627	0.397794
ACSL4	-0.0327357	0.386475
PHKG2	-0.0411156	0.276645
PCBP2	-0.0444867	0.239127
SLC7A11	-0.056705	0.133369
IREB2	-0.0622002	0.0996259
MAP1LC3B	-0.0676018	0.0734562
CHMP6	-0.083204	0.0274956
SAT2	-0.116766	0.00194283
AKR1C2	-0.117447	0.00182681
CISD1	-0.123181	0.00107415
HMGCR	-0.255013	6.96751e-12
AKR1C1	-0.277588	6.92251e-14
TF	-0.283467	1.93763e-14
FDFT1	-0.285271	1.30297e-14
SLC38A1	-0.286718	9.45739e-15
VDAC2	-0.295837	1.20283e-15
NCOA4	-0.314533	1.38499e-17
ACSL6	-0.361608	4.12876e-23
AKR1C3	-0.37791	2.97965e-25
SLC11A2	-0.387105	1.62701e-26
CBS	-0.406359	2.71843e-29
GCLC	-0.433212	1.761e-33

## Sheet: CGGA
gene	correlation	pvalue
SLC1A5	0.439548	4.20364e-34
STEAP3	0.419391	6.75497e-31
GCH1	0.402214	2.48465e-28
DPP4	0.346404	5.72175e-21
HMOX1	0.333757	1.70954e-19
NOX4	0.276724	1.19908e-13
SAT1	0.272339	2.99377e-13
MAP1LC3C	0.268846	6.13294e-13
HSPB1	0.266162	1.05659e-12
SLC39A8	0.257749	5.59015e-12
CP	0.253573	1.25042e-11
POR	0.236537	2.87733e-10
FTL	0.218464	6.20992e-09
GCLM	0.215961	9.31314e-09
ALOX15	0.212505	1.6165e-08
GSS	0.211664	1.84605e-08
COQ2	0.209332	2.66038e-08
ACSL1	0.184811	9.65167e-07
AIFM2	0.176034	3.12912e-06
ACSL3	0.164313	1.37833e-05
MAP1LC3A	0.155528	3.92399e-05
SLC3A2	0.149774	7.55752e-05
PCBP1	0.143952	0.000143241
SLC40A1	0.137651	0.000278592
SLC39A14	0.134867	0.000370533
CYBB	0.134082	0.000401159
ACSL5	0.12926	0.000647421
FTH1	0.123797	0.00109217
PHKG2	0.121293	0.00137868
TXNRD1	0.112508	0.00301859
TFRC	0.111	0.0034353
GPX4	0.110501	0.00358422
TP53	0.106029	0.00520548
CHMP6	0.104346	0.00596982
LPCAT3	0.102099	0.00714685
PCBP2	0.0889551	0.019173
ATG7	0.0762866	0.0446926
CHMP5	0.0721165	0.0577616
ATG5	0.0584317	0.124356
MAP1LC3B	0.049892	0.189571
VDAC3	0.0400677	0.292204
BACH1	0.0370565	0.330016
VDAC2	0.0245731	0.5184
SAT2	0.0208686	0.583395
ACSL4	0.00829837	0.82738
CISD1	0.00117977	0.975268
IREB2	-0.0123624	0.745283
NOX1	-0.0161563	0.671147
CTH	-0.0323824	0.394687
PRNP	-0.0384742	0.311837
SLC11A2	-0.0409025	0.282258
NCOA4	-0.0494697	0.193351
FDFT1	-0.104259	0.0060116
SLC7A11	-0.1182	0.00182747
AKR1C2	-0.138245	0.000261967
CBS	-0.146896	0.000103974
SLC38A1	-0.150056	7.3223e-05
HMGCR	-0.158517	2.76585e-05
TF	-0.183932	1.08869e-06
GCLC	-0.185868	8.34564e-07
AKR1C1	-0.188059	6.15663e-07
AKR1C3	-0.189841	4.79446e-07
ACSL6	-0.318164	9.11626e-18
